# Supplementary material for: Binding of sulphonylureas to plasma proteins – A KATP channel perspective
Source: PLoS One. 2018 May 17;13(5):e0197634. doi: 10.1371/journal.pone.0197634 (PMC5957440; doi:10.1371/journal.pone.0197634)
Supplement: S1 Dataset — (XLSX) [file pone.0197634.s001.xlsx]

## Sheet: Sheet1
		Fractional remaining KATP current in the presence of various gliclazide concentrations measured in the absence of BSA (Fig 1C). KATP
		gliclazide
		concentration
		micromol/l	n1	n2	n3	n4	n5	n6	MEAN	SEM
		0.01	1.0127	1.027	0.9709	0.7524	1.023	0.6059	0.89865	0.0724
		0.1	0.6023	0.8624	0.4012	0.6878	0.83325	0.7077	0.68244	0.06863
		1	0.2552	0.1146	0.2703	0.1444	0.3588	0.1631	0.21773	0.03789
		10	0.0456	0.0465	0.1272	0.0407	0.0642	0.08285	0.06784	0.01348
		100	0.1805	0.0549	0.1407	0.0499	0.0133	0.0178	0.07618	0.02802
#NAME?
		Fractional remaining KATP current in the presence of various gliclazide concentrations measured in the presence of 0.9mmol/l BSA (Fig1C).
		gliclazide
		concentration
		micromol/l	n1	n2	n3	n4	n5	MEAN	SEM
		0.1	0.85496	0.80333	0.71212	0.80374	0.53571	0.74197	0.05647
		1	0.18373	0.31868	0.21782	0.37255	0.38926	0.29641	0.0411
		10	0.04567	0.06383	0.06475	0.02828	0.05811	0.05213	0.00686
		100	0.05667	0.06335	0.03659	0.06593	0.05129	0.05476	0.00522
