# Supplementary material for: Binding of sulphonylureas to plasma proteins – A KATP channel perspective
Source: PLoS One. 2018 May 17;13(5):e0197634. doi: 10.1371/journal.pone.0197634 (PMC5957440; doi:10.1371/journal.pone.0197634)
Supplement: S2 Dataset — (XLSX) [file pone.0197634.s002.xlsx]

## Sheet: Sheet1
		Cell-attached open propabilities of KATP channels in oocytes pre-treated with 3mM Na-azide and different glibenclamide concentrations in the absence of BSA (Fig2C).
	Control
	(no BSA)	glibenclamide										Control	glibenclamide
		concentration										(no BSA)	concentration
	Po	(micromol/l)	0 (Control)	10	1	0.1	0.01	0.001	0.0001			Po(G)/Po(0)	(micromol/l)	MEAN	SEM
		n1	0.42069	0.00043	0.000133	4.43e-05	0.09495	0.23349	0.33737				0.0001	0.94951	0.11302
		n2	0.2854	0.00655	0.000202529	0.00714	0.04741	0.14308	0.35759				0.001	0.54616	0.08022
		n3	0.4141	0	0	0.000645	0.07247	0.18828	0.23245				0.01	0.10297	0.03832
		n4	0.38907	0.00059	0.000182431	0	0.04307	0.16157	0.27539				0.1	0.00644	0.00323
		n5	0.28307	0.0003	0.000927615	0	0.04096	0.14009	0.29346				1	0.00122	0.000555572
		n6	0.3319	0.0002	0.00061841	0.0024	0.01688	0.24381	0.23799				10	0.00376	0.00216
		n7	0.29698	0	0	0	0.01092	0.2328	0.3329
		n8	0.25412	0.00158	0	0	0.00351	0.13251	0.39943
		n9	0.22493	0.00129	0.000398874	0.00675	0.00285	0.16709	0.29846
		n10	0.33384	0.00122	0.00148	0.00385	0	0.12362	0.30578
		Cell-attached open propabilities of KATP channels in oocytes pre-treated with 3mM Na-azide and different glibenclamide concentrations in the presence of 0.9mmol/l BSA (Fig2C).
	BSA
	0.9mmol/l	glibenclamide										BSA	glibenclamide
		concentration										0.9mmol/l	concentration
	Po	(micromol/l)	0 (Control)	0.1	1	10	100					Po(G)/Po(0)	(micromol/l)	MEAN	SEM
		n1	0.32721	0.314	0.17459	0.0428	0						0.1	0.91681	0.12017
		n2	0.24713	0.30905	0.16958	0.117	0.00207						1	0.6102	0.07459
		n3	0.35842	0.28301	0.21726	0.048	0.00309						10	0.14242	0.04304
		n4	0.228	0.33759	0.19692	0.09	0.00132						100	0.00487	0.00149
		n5	0.31174	0.26302	0.21668	0.0268	0.003
		n6	0.47	0.24539	0.19576	0.02173	0.000688
		n7	0.42465	0.40048	0.15929	0.03118	0.00203
		n8	0.31596	0.3148	0.2307	0.0424	0.00204
		n9	0.22376	0.24255	0.23732	0.01505	0.0003
		n10	0.32721	0.25472	0.17535	0.02565	0.00263
		Cell-attached open propabilities of KATP channels in oocytes pre-treated with 3mM Na-azide and different gliclazide concentrations in the absence of BSA (Fig2D).
		gliclazide										Control	gliclazide
		concentration										(no BSA)	concentration
		(micromol/l)	0 (Control)	0.01	0.1	1	10					Po(G)/Po(0)	(micromol/l)	MEAN	SEM
		n1	0.46308	0.41828	0.21801	0.05673	0.00105						0.01	0.90602	0.13027
		n2	0.50462	0.30746	0.22124	0.03509	0.000462866						0.1	0.58449	0.0752
		n3	0.38277	0.31861	0.24341	0.03235	0.0012						1	0.06501	0.01535
		n4	0.43606	0.46222	0.26053	0.02984	0.000471438						10	0.00259	0.000810215
		n5	0.35636	0.43499	0.30884	0.01324	0.00237
		n6	0.36756	0.23293	0.27585	0.000607949	0.0005641
		n7	0.49802	0.51112	0.32879	0.0288	0.0002329
		n8	0.29343	0.36743	0.25465	0.03546	0.0008434
		n9	0.57959	0.53469	0.13889	0.01495	0.00095902
		n10	0.40431	0.29528	0.25479	0.03153	0.00295
		Cell-attached open propabilities of KATP channels in oocytes pre-treated with 3mM Na-azide and different gliclazide concentrations in the presence of 0.9mmol/l BSA (Fig2D).
		gliclazide										BSA	gliclazide
		concentration										0.9mmol/l	concentration
		(micromol/l)	0 (Control)	0.01	0.1	1	10					Po(G)/Po(0)	(micromol/l)	MEAN	SEM
		n1	0.46308	0.00105	0.05673	0.21801	0.41828						0.01	0.96921	0.13826
		n2	0.50462	0.000462866	0.03509	0.22124	0.30746						0.1	0.73307	0.09383
		n3	0.38277	0.0012	0.03235	0.24341	0.31861						1	0.11996	0.01121
		n4	0.43606	0.000471438	0.02984	0.26053	0.46222						10	0.01332	0.00293
		n5	0.35636	0.00237	0.01324	0.30884	0.43499
		n6	0.36756	0.0005641	0.000607949	0.27585	0.23293
		n7	0.49802	0.0002329	0.0288	0.32879	0.51112
		n8	0.29343	0.0008434	0.03546	0.25465	0.36743
		n9	0.57959	0.00095902	0.01495	0.13889	0.53469
		n10	0.40431	0.00295	0.03153	0.25479	0.29528
