# Supplementary material for: Binding of sulphonylureas to plasma proteins – A KATP channel perspective
Source: PLoS One. 2018 May 17;13(5):e0197634. doi: 10.1371/journal.pone.0197634 (PMC5957440; doi:10.1371/journal.pone.0197634)
Supplement: S3 Dataset — (XLSX) [file pone.0197634.s003.xlsx]

## Sheet: Sheet1
Insulin secretion expressed as percentage of the insulin content measured in the presence of 0.1% BSA (left; Fig 3A) and 6%BSA (right; Fig 3B) at various glucose and glibenclamide concentrations.
secretion (% of content)	0.1% BSA							6% BSA
	n1	n2	n3	MEAN	SEM			n1	n2	n3	MEAN	SEM
2mmol/l glucose	0.383506	0.21725	0.388074	0.32961	0.0561955		2mmol/l glucose	0.281371	0.102108	0.13803	0.173836	0.0547584
20mmol/l glucose	1.75632	2.7727	1.46697	1.99866	0.395929		20mmol/l glucose	2.97227	1.60287	0.97204	1.84906	0.590393
5mmol/l glucose	0.384255	0.427044	0.253434	0.354911	0.0522204		5mmol/l glucose	0.299929	0.109947	0.0275099	0.145795	0.0806573
5mmol/l glucose + 10nmol/l glibenclamide	2.2089	1.50413	1.27372	1.66225	0.281303		5mmol/l glucose + 10nmol/l glibenclamide	0.282844	0.125949	0.290309	0.233034	0.0535856
5mmol/l glucose + 1µmmol/l glibenclamide	4.31951	2.24384	2.63673	3.0667	0.636594		5mmol/l glucose + 1µmmol/l glibenclamide	1.20055	0.965471	0.65579	0.940603	0.157749
5mmol/l glucose	0.438673	0.505974	0.369927	0.438191	0.0392743		5mmol/l glucose	0.0724961	0.140335	0.136637	0.116489	0.0220225
5mmol/l glucose + 1µmmol/l glibenclamide	4.20881	3.18572	2.05569	3.15007	0.62181		5mmol/l glucose + 1µmmol/l glibenclamide	0.371815	0.441125	0.62111	0.478017	0.0742918
