# Supplementary material for: Binding of sulphonylureas to plasma proteins – A KATP channel perspective
Source: PLoS One. 2018 May 17;13(5):e0197634. doi: 10.1371/journal.pone.0197634 (PMC5957440; doi:10.1371/journal.pone.0197634)
Supplement: S4 Dataset — (XLSX) [file pone.0197634.s004.xlsx]

## Sheet:    
	Gliclazide free concentration measurements
	human plasma samples	free concentration
		[ng/ml]
Ultrafiltrate with total concentration	n1	4645.23
30,000ng/ml	n2	4513.38
	n3	4005.96
	n4	5193.42
	n5	4914.01
	n6	5279.34
Ultrafiltrate with total concentration	n1	937.084
5,000ng/ml	n2	793.568
	n3	515.271
	n4	591.806
	n5	631.077
	n6	773.754
Ultrafiltrate with total concentration	n1	110.587
750ng/ml	n2	100.391
	n3	89.1048
	n4	100.813
	n5	108.71
	n6	106.918
	Glibenclamide free concentration measurements
	human plasma samples	free concentration
		[ng/ml]
Ultrafiltrate with total concentration	n1	3.4989
50,000ng/ml	n2	18.4224
	n3	8.87714
	n4	4.98038
	n5	15.5512
	n6	8.99421
Ultrafiltrate with total concentration	n1	2.77591
10,000ng/ml	n2	4.50173
	n3	5.40982
	n4	3.51182
	n5	6.27734
	n6	9.18505
