# Supplementary material for: Binding of sulphonylureas to plasma proteins – A KATP channel perspective
Source: PLoS One. 2018 May 17;13(5):e0197634. doi: 10.1371/journal.pone.0197634 (PMC5957440; doi:10.1371/journal.pone.0197634)
Supplement: S5 Dataset — (XLSX) [file pone.0197634.s005.xlsx]

## Sheet: Sheet1
		Whole-cell KATP conductance (nS/pF) in pancreatic b-cells from wild-type mice at different glucose concentrations (Fig 4A).
		Glucose (mmol/l)	0	2	5	10	20
		n1	1.05714	0.60119	0.52976	0.28214	0.02857
		n2	0.38571	0.28452	0.09405	0.03452	0.03214
		n3	1.06667	0.55714	0.37976	0.14643	0.02976
		n4	0.65833	0.44762	0.19881	0.02857	0.03095
		n5	0.56667	0.41548	0.16429	0.025	0.02381
		Whole-cell KATP conductance (nS/pF) in pancreatic b-cells from bV59M mice at different glucose concentrations (Fig 4A).
#NAME?		Glucose (mmol/l)	0	2	5	10	20
		n1	0.69483	0.63519	0.4995	0.25646	0.18091
		n2	0.88668	0.91451	0.4165	0.44632	0.35984
		n3	0.93539	0.94732	0.50497	0.49702	0.48111
		n4	1.09046	0.99205	0.56958	0.48907	0.39662
		n5	1.20974	1.13022	0.67594	0.99702	0.87773
		n6	0.7505	1.03678	0.97266	0.60239	0.27237
		n7	0.97913	0.95527	0.70875	0.53579	0.21769
		n8	2.39165	1.18091	1.54573	1.29225	1.23658
		Whole-cell KATP conductance (nS/pF) in pancreatic b-cells from wild-type mice at different glibenclamide concentrations (Fig 4B).
		Glibenclamide (mmol/l)	0.001	0.01	0.1	1	10	100
		n1	0.65202	0.07588	0.01599	0.00969	0.00383	0.00261
		n2	0.39043	0.02384	0.01823	0.01757	0.0007011	0.0007011
		n3	0.84594	0.10786	0.07885	0.04791	0.03827	0.02286
		n4	0.17911	0.01963	0.01192	0.01106	0.00741	0.00486
		n5	0.32662	0.07701	0.00813	0.0021	0.0021	2.52965e-06
		n6	0.68708	0.24633	0.02493	0.02036	0.01756	0.00523
		Whole-cell KATP conductance (nS/pF) in pancreatic b-cells from bV59M mice at different glibenclamide concentrations (Fig 4B).
		Glibenclamide (mmol/l)	0.001	0.01	0.1	1	10	100
		n1	0.77143	0.32143	0.13439	0.12143	0.02167	0.01026
		n2	0.87806	0.36586	0.23628	0.15045	0.14664	0.07202
		n3	1.089	0.85805	0.49429	0.2824	0.18476	0.09091
		n4	0.86197	0.22592	0.15908	0.11131	0.08512	0.0307
		n5	1.41255	1.01169	0.13095	0.06532	0.06417	0.04543
		n6	0.37603	0.17155	0.15734	0.10909	0.07143	0.05057
